# Supplementary material for: Effects of Halogen Lamp and Traditional Sun Drying on the Volatile Compounds, Color Parameters, and Gel Texture of Gongliao Gelidium Seaweed
Source: Foods. 2023 Dec 17;12(24):4508. doi: 10.3390/foods12244508 (PMC10743001; doi:10.3390/foods12244508)
Supplement: Supplementary file 1 [file foods-12-04508-s001.zip]

Archive with 1 entries (1 files):
- foods-2715144-supplementary.pdf
